# Supplementary material for: Effect of Hypoxia on Branching Characteristics and Cell Subpopulations during Kidney Organ Culture
Source: Bioengineering (Basel). 2022 Dec 14;9(12):801. doi: 10.3390/bioengineering9120801 (PMC9774677; doi:10.3390/bioengineering9120801)
Supplement: Supplementary file 1 [file bioengineering-09-00801-s001.zip]

Archive with 1 entries (1 files):
- bioengineering-2006232-supplementary.pdf
